# Supplementary material for: Multimorbidity patterns, polypharmacy and their association with liver and kidney abnormalities in people over 65 years of age: a longitudinal study
Source: BMC Geriatr. 2020 Jun 12;20:206. doi: 10.1186/s12877-020-01580-1 (PMC7291454; doi:10.1186/s12877-020-01580-1)
Supplement: Supplementary file 1 — Additional file 1. Prevalence of Top 30 Drugs during the follow up period in people over 65 years in Catalonia. [file 12877_2020_1580_MOESM1_ESM.xlsx]

## Sheet: Supplementary 1
Supplementary 1. Prevalence of Top 30 Drugs during the follow up period in people over 65 years in Catalonia
