# Supplementary material for: Multimorbidity patterns, polypharmacy and their association with liver and kidney abnormalities in people over 65 years of age: a longitudinal study
Source: BMC Geriatr. 2020 Jun 12;20:206. doi: 10.1186/s12877-020-01580-1 (PMC7291454; doi:10.1186/s12877-020-01580-1)
Supplement: Supplementary file 2 — Additional file 2. Multimorbidity patterns with Hidden Markov models at baseline (year 2012) and final year (2016) of the study. Drug use [file 12877_2020_1580_MOESM2_ESM.xlsx]

## Sheet: Supplementary 2
Supplementary 2. Multimorbidity patterns with Hidden Markov models at baseline (year 2012) and final year (2016) of the study. Drug use
	CLUSTER 1 - NON-SPECIFIC PATTERN
	N2012 = 384787 (42.0% , 52.5% female) N2016 = 258700 (34.8%, 53.3% female)
ATC5	Drugs	Mean # packages		O/E ratio		Exclusivity			Disease	Prevalence		O/E ratio		Exclusivity
		2012	2016	2012	2016	2012	2016			2012	2016	2012	2016	2012	2016
G04CA	Alpha-adrenoreceptor antagonists	0.750584	0.950027	0.947684	0.951009	39.7828	33.0757		Prostate diseases	16.2786	20.1697	0.971217	1.00324	40.7707	34.8923
G04CB	Testosterone-5-alpha reductase inhibitors	0.197961	0.268222	0.923089	0.939037	38.7503	32.6593		Hypertension	60.3095	66.7236	0.849299	0.872365	35.6527	30.3405
G04CX	Other drugs used in benign prostatic hypertrophy	0.13279	0.12104	0.917457	0.968604	38.5139	33.6876		Solid neoplasms	12.5989	15.7804	0.842673	0.833014	35.3745	28.9719
M01AX	Other antiinflammatory and antirheumatic agents, non-steroids	0.254148	0.0830808	0.907356	1.03268	38.0898	35.9162		Dyslipidemia	41.7241	46.9988	0.819682	0.846221	34.4094	29.4312
N06DX	Other anti-dementia drugs	0.129667	0.0468612	0.863162	0.815322	36.2346	28.3566		Dementia	5.00667	5.37147	0.775033	0.714378	32.5351	24.8458
C03BA	Sulfonamides, plain	0.157477	0.150618	0.846734	0.914236	35.545	31.7967		Osteoporosis	12.3445	12.5118	0.745171	0.742888	31.2815	25.8374
C09BA	ACE inhibitors and diuretics	0.739134	0.974797	0.827127	0.906615	34.7219	31.5317		Osteoarthritis and other degenerative joint diseases	23.7201	30.0707	0.72281	0.746531	30.3428	25.9641
N06DA	Anticholinesterases	0.159353	0.165222	0.826208	0.753399	34.6833	26.2029		Other musculoskeletal and joint diseases	9.30697	13.0282	0.683761	0.706745	28.7036	24.5803
N05AX	Other antipsychotics	0.0784538	0.0874256	0.824067	0.715318	34.5935	24.8785		Venous and lymphatic diseases	9.45718	12.8477	0.682585	0.712659	28.6542	24.786
M01AE	Propionic acid derivatives	0.680979	0.463869	0.822464	0.914668	34.5262	31.8118		Deafness, hearing impairment	6.5943	10.7248	0.669664	0.706882	28.1118	24.5851
C03EA	Low-ceiling diuretics and potassium-sparing agents	0.0696827	0.0598222	0.815439	0.85311	34.2313	29.6708		Other psychiatric and behavioral diseases	3.33665	5.00116	0.65294	0.598686	27.4097	20.8221
C03AA	Thiazides, plain	0.935635	1.07027	0.811323	0.878405	34.0585	30.5506		Dorsopathies	8.82826	13.2076	0.649435	0.680074	27.2626	23.6527
A12AA	Calcium	0.0898341	0.06293	0.785475	0.749161	32.9734	26.0555		Cerebrovascular disease	5.56983	5.27754	0.636078	0.61437	26.7019	21.3675
C09AA	ACE inhibitors, plain	1.5369	1.87342	0.778807	0.828395	32.6935	28.8112		Obesity	18.1526	22.4422	0.632933	0.675974	26.5699	23.5101
C09DB	Angiotensin II antagonists and calcium channel blockers	0.113296	0.0816428	0.772197	0.804943	32.416	27.9956		COPD, emphysema, chronic bronchitis	7.37109	8.28141	0.61645	0.606448	25.8779	21.092
M01AB	Acetic acid derivatives and related substances	0.267873	0.0756397	0.767338	0.819215	32.212	28.492		Cataract and other lens diseases	10.3127	17.1395	0.603544	0.675472	25.3362	23.4926
M05BA	Bisphosphonates	0.471921	0.235578	0.764239	0.738799	32.082	25.6951		Colitis and related diseases	8.32383	9.19095	0.580158	0.566525	24.3544	19.7035
C09DA	Angiotensin II antagonists and diuretics	0.730765	0.851929	0.761697	0.791373	31.9752	27.5236		Other genitourinary diseases	5.36868	7.80595	0.575776	0.606571	24.1704	21.0963
C10AA	HMG CoA reductase inhibitors	2.98761	3.19481	0.754636	0.762706	31.6788	26.5266		Sleep disorders	5.5493	11.7298	0.573209	0.636908	24.0627	22.1514
A12AX	Calcium, combinations with vitamin D and/or other drugs	0.526528	0.506073	0.753712	0.772618	31.64	26.8714		Esophagus, stomach and duodenum diseases	4.92454	8.81446	0.563938	0.61027	23.6735	21.2249
M01AH	Coxibs	0.0908347	0.0342559	0.734306	0.827341	30.8254	28.7746		Ear, nose, throat diseases	2.3335	3.80131	0.551953	0.58973	23.1704	20.5106
N07CA	Antivertigo preparations	0.233948	0.25925	0.724925	0.709138	30.4316	24.6635		Thyroid diseases	5.31073	7.46347	0.550389	0.580905	23.1048	20.2036
J01CR	Combinations of penicillins, incl. beta-lactamase inhibitors	0.136702	0.107313	0.717055	0.676171	30.1012	23.517		Ischemic heart disease	5.66599	5.8535	0.544204	0.5384	22.8451	18.7253
C09CA	Angiotensin II antagonists, plain	0.868969	0.95438	0.712206	0.699488	29.8977	24.3279		Diabetes	13.6034	14.4612	0.541053	0.535594	22.7128	18.6277
D01AE	Other antifungals for topical use	0.0780146	0.0991612	0.705293	0.672853	29.6075	23.4015		Anemia	9.87949	12.2965	0.540392	0.537309	22.6851	18.6874
C08CA	Dihydropyridine derivatives	0.910922	1.16433	0.703354	0.697005	29.526	24.2416		Atrial fibrillation	4.61788	6.39853	0.527476	0.5562	22.1429	19.3444
D07AC	Corticosteroids, potent (group III)	0.157747	0.12855	0.687563	0.652424	28.8632	22.691		Chronic kidney diseases	8.5598	15.2045	0.510294	0.574533	21.4216	19.982
G03CA	Natural and semisynthetic estrogens, plain	0.0948811	0.000293777	0.679653	0.809329	28.5311	28.1481		Allergy	2.10922	4.21956	0.478623	0.540694	20.0921	18.8051
C01EB	Other cardiac preparations	0.180118	0.0683726	0.678698	0.549044	28.491	19.0955		Migraine and facial pain syndromes	1.34568	1.57518	0.474432	0.461122	19.9162	16.0376
J01MA	Fluoroquinolones	0.134204	0.140669	0.673603	0.628548	28.2771	21.8607		Bradycardias and conduction diseases	1.2477	2.32277	0.44892	0.511543	18.8452	17.7913
	CLUSTER 2 - EYE IMPAIRMENT AND MENTAL DISEASES
	N2012 = 177087 (19.3%, 73.7% female) N2016 = 155088 (20.8%, 73.3% female)
ATC5	Drugs	Mean # packages		O/E ratio		Exclusivity			Disease	Prevalence		O/E ratio		Exclusivity
		2012	2016	2012	2016	2012	2016			2012	2016	2012	2016	2012	2016
S01ED	Beta blocking agents	1.54436	1.61048	2.7598	2.54839	53.3183	53.1066		Glaucoma	18.9003	21.8253	2.61848	2.33923	50.588	48.7478
A10BD	Combinations of oral blood glucose lowering drugs	0.312649	0.473737	1.88779	1.77393	36.4713	36.9673		Other eye diseases	16.6376	20.9376	2.21215	1.9839	42.7378	41.3429
S01EE	Prostaglandin analogues	0.909355	1.00924	1.87084	1.78741	36.1438	37.2482		Neurotic, stress-related and somatoform diseases	28.962	33.2705	2.1514	1.82046	41.5641	37.937
A10BA	Biguanides	2.56366	2.63564	1.74066	1.67072	33.6287	34.8165		Depression and mood diseases	31.375	33.5931	1.93336	1.70562	37.3517	35.5438
S01EC	Carbonic anhydrase inhibitors	0.218847	0.281398	1.73331	1.77475	33.4868	36.9844		Migraine and facial pain syndromes	4.62089	4.84943	1.62914	1.41963	31.4743	29.584
A10BB	Sulfonylureas	0.825662	0.782089	1.73004	1.75304	33.4237	36.532		Diabetes	39.9182	41.0147	1.58769	1.51905	30.6734	31.6558
N06AA	Non-selective monoamine reuptake inhibitors	0.309707	0.271044	1.64707	1.43965	31.8208	30.0012		Thyroid diseases	14.3438	17.2959	1.48655	1.34619	28.7195	28.0536
A10AD	Insulins and analogues for injection, intermediate- or long-acting combined with fast-acting	0.211252	0.216047	1.59842	1.58448	30.8809	33.0195		Obesity	42.0234	43.4597	1.46524	1.30904	28.3079	27.2793
H03AA	Thyroid hormones	0.49544	0.409089	1.58061	1.4175	30.5367	29.5397		Dyslipidemia	67.5544	69.3093	1.32712	1.24792	25.6395	26.0058
A10BX	Other blood glucose lowering drugs, excl. insulins	0.191505	0.292714	1.53456	1.59446	29.6471	33.2274		Cataract and other lens diseases	22.6352	31.5061	1.32471	1.24166	25.5928	25.8753
N06AB	Selective serotonin reuptake inhibitors	1.75732	1.83445	1.52458	1.42369	29.4543	29.6687		Other genitourinary diseases	12.0653	14.7554	1.29396	1.14658	24.9988	23.8939
A10AC	Insulins and analogues for injection, intermediate-acting	0.152326	0.127181	1.50388	1.50707	29.0544	31.4062		Allergy	5.56619	8.87051	1.26308	1.13667	24.4021	23.6873
A10AE	Insulins and analogues for injection, long-acting	0.263622	0.378574	1.49633	1.47669	28.9085	30.7732		Sleep disorders	12.1183	21.0996	1.25175	1.14567	24.1833	23.8749
G03CA	Natural and semisynthetic estrogens, plain	0.208779	0.00045159	1.49553	1.24409	28.893	25.9259		Ear, nose, throat diseases	5.067	6.94738	1.19852	1.07781	23.1549	22.4607
C10AB	Fibrates	0.247319	0.231162	1.47781	1.41343	28.5507	29.4548		Hypertension	82.0433	84.8021	1.15536	1.10873	22.3211	23.1051
N06AX	Other antidepressants	0.740636	0.954273	1.45367	1.33157	28.0842	27.749		Esophagus, stomach and duodenum diseases	10.0499	15.6037	1.15087	1.08032	22.2343	22.5131
N05BA	Benzodiazepine derivatives	3.1903	3.09572	1.45293	1.3704	28.0701	28.5582		Osteoarthritis and other degenerative joint diseases	36.6328	42.3991	1.11629	1.05259	21.5663	21.9353
C09BA	ACE inhibitors and diuretics	1.23582	1.41591	1.38294	1.31687	26.7178	27.4426		Chronic kidney diseases	18.6146	28.316	1.10971	1.06998	21.4392	22.2975
C03BA	Sulfonamides, plain	0.255417	0.218608	1.37335	1.32692	26.5325	27.6521		Deafness, hearing impairment	10.8082	16.0276	1.0976	1.05639	21.2052	22.0145
C03AA	Thiazides, plain	1.57878	1.58576	1.36902	1.30149	26.4489	27.122		Venous and lymphatic diseases	14.8142	18.1049	1.06924	1.00427	20.6572	20.9283
C09DA	Angiotensin II antagonists and diuretics	1.29335	1.41464	1.34809	1.31409	26.0446	27.3846		Osteoporosis	16.803	15.6656	1.01431	0.930148	19.596	19.3836
N05CF	Benzodiazepine related drugs	0.267123	0.173475	1.3416	1.31467	25.9191	27.3968		Colitis and related diseases	14.4336	15.9314	1.006	0.982004	19.4355	20.4642
N05CD	Benzodiazepine derivatives	0.997137	1.10675	1.31579	1.26317	25.4206	26.3234		Other musculoskeletal and joint diseases	12.6599	15.6398	0.930091	0.848418	17.969	17.6804
C03EA	Low-ceiling diuretics and potassium-sparing agents	0.111877	0.0908405	1.30921	1.29545	25.2933	26.9963		Solid neoplasms	13.8407	17.4546	0.925726	0.921388	17.8846	19.201
C10AA	HMG CoA reductase inhibitors	5.10993	5.05925	1.29071	1.20781	24.936	25.1698		Anemia	16.0537	21.0492	0.878111	0.919771	16.9647	19.1673
C10AX	Other lipid modifying agents	0.182419	0.118575	1.24967	1.11489	24.1431	23.2335		Dorsopathies	10.8274	15.0618	0.796501	0.775551	15.3881	16.1619
M01AH	Coxibs	0.154438	0.0464041	1.24848	1.12074	24.12	23.3554		Other psychiatric and behavioral diseases	3.99521	7.23898	0.781812	0.866575	15.1043	18.0588
M01AE	Propionic acid derivatives	1.00641	0.577661	1.21551	1.13904	23.4832	23.7368		Peripheral neuropathy	4.10928	5.68035	0.766716	0.714936	14.8126	14.8987
N07CA	Antivertigo preparations	0.38908	0.440739	1.20563	1.20557	23.2922	25.1232		Cerebrovascular disease	6.18566	6.64998	0.706406	0.774138	13.6475	16.1325
C09DB	Angiotensin II antagonists and calcium channel blockers	0.176106	0.116039	1.20029	1.14407	23.189	23.8415		Ischemic heart disease	7.07844	7.72283	0.679866	0.71034	13.1347	14.803
	CLUSTER 3 - MINORITY METABOLIC AUTOIMMUNE-INFLAMATORY PATTERN
	N2012 = 72190 (7.9%, 43.5% female) N2016 = 73237 (9.8%, 43.0% female)
ATC5	Drugs	Mean # packages		O/E ratio		Exclusivity			Disease	Prevalence		O/E ratio		Exclusivity
		2012	2016	2012	2016	2012	2016			2012	2016	2012	2016	2012	2016
H02AB	Glucocorticoids	0.982463	0.980816	4.12324	3.30279	32.4733	32.5192		Other metabolic diseases	15.5825	16.5818	7.51866	5.69857	59.2146	56.1079
M04AA	Preparations inhibiting uric acid production	1.23354	1.37218	3.44736	3.32214	27.1503	32.7097		Inflammatory arthropathies	49.2063	53.0087	7.22232	5.40861	56.8807	53.253
A11CC	Vitamin D and analogues	0.267308	0.501522	2.45339	1.77381	19.3221	17.4649		Autoimmune diseases	30.7466	31.2342	7.16212	5.46	56.4066	53.759
M01AB	Acetic acid derivatives and related substances	0.597853	0.169109	1.71259	1.83153	13.4878	18.0332		Chronic kidney diseases	28.986	39.3599	1.72801	1.48729	13.6092	14.6439
B03AB	Iron trivalent, oral preparations	0.152126	0.169955	1.58105	1.30456	12.4518	12.8447		Anemia	28.0911	31.0867	1.53654	1.35837	12.1013	13.3745
D07AC	Corticosteroids, potent (group III)	0.360479	0.277264	1.5712	1.40718	12.3743	13.8551		Prostate diseases	25.0187	29.8674	1.49267	1.48561	11.7558	14.6272
C02CA	Alpha-adrenoreceptor antagonists	0.531223	0.4637	1.52397	1.55093	12.0023	15.2704		Solid neoplasms	21.69	25.9377	1.45072	1.36919	11.4254	13.481
M05BA	Bisphosphonates	0.900083	0.502983	1.45761	1.57741	11.4797	15.5312		Osteoporosis	22.3798	21.0795	1.35095	1.2516	10.6397	12.3232
G04CA	Alpha-adrenoreceptor antagonists	1.13929	1.45783	1.43846	1.45934	11.3288	14.3686		Esophagus, stomach and duodenum diseases	11.5778	17.1566	1.32584	1.18784	10.4419	11.6954
A12AX	Calcium, combinations with vitamin D and/or other drugs	0.982408	0.841992	1.40629	1.28547	11.0755	12.6567		Thyroid diseases	12.2025	14.5541	1.26463	1.13279	9.95986	11.1534
G04CB	Testosterone-5-alpha reductase inhibitors	0.299765	0.41008	1.39779	1.43568	11.0086	14.1356		Peripheral vascular disease	3.84679	4.88687	1.14952	1.11155	9.05327	10.9443
G04CX	Other drugs used in benign prostatic hypertrophy	0.202147	0.176659	1.39665	1.41369	10.9996	13.9192		Other musculoskeletal and joint diseases	15.5215	19.6089	1.14033	1.06373	8.98088	10.4735
B03AA	Iron bivalent, oral preparations	0.410625	0.395333	1.35958	1.18914	10.7076	11.7083		Osteoarthritis and other degenerative joint diseases	37.2655	42.9974	1.13557	1.06745	8.94339	10.51
B03BA	Vitamin B12 (cyanocobalamin and analogues)	0.131556	0.166705	1.34929	1.20361	10.6266	11.8508		COPD, emphysema, chronic bronchitis	13.452	15.1071	1.125	1.1063	8.86016	10.8926
A12AA	Calcium	0.154024	0.116348	1.34673	1.38509	10.6064	13.6375		Dorsopathies	15.0935	19.7141	1.11033	1.0151	8.74457	9.99467
M01AH	Coxibs	0.165688	0.0540164	1.33942	1.30459	10.5488	12.845		Hypertension	76.6547	80.4334	1.07948	1.05161	8.50163	10.3541
H03AA	Thyroid hormones	0.403893	0.336415	1.28854	1.16569	10.1482	11.4773		Colitis and related diseases	15.0561	16.6296	1.04939	1.02504	8.26465	10.0925
C10AB	Fibrates	0.213949	0.189276	1.27841	1.15732	10.0684	11.3949		Dyslipidemia	50.8021	53.5672	0.99802	0.964485	7.86009	9.4963
N02AB	Phenylpiperidine derivatives	0.243289	0.391878	1.27446	1.10692	10.0373	10.8987		Cataract and other lens diseases	17.001	23.8063	0.99497	0.938209	7.83606	9.23758
N02AX	Other opioids	0.856019	1.13776	1.25482	1.07912	9.8826	10.625		Allergy	4.3344	7.14393	0.983559	0.915423	7.7462	9.01323
D01AE	Other antifungals for topical use	0.137263	0.165176	1.24093	1.12079	9.77315	11.0353		Venous and lymphatic diseases	13.4797	16.265	0.972917	0.902215	7.66239	8.88319
C08CA	Dihydropyridine derivatives	1.56854	2.02854	1.21112	1.21434	9.53842	11.9564		Obesity	27.8695	31.125	0.971734	0.937505	7.65307	9.23065
C09DB	Angiotensin II antagonists and calcium channel blockers	0.174027	0.117045	1.18612	1.15398	9.34149	11.3621		Deafness, hearing impairment	9.47915	14.322	0.962627	0.943979	7.58135	9.29439
C09BA	ACE inhibitors and diuretics	1.04826	1.15294	1.17306	1.0723	9.23862	10.5578		Sleep disorders	9.22981	16.7347	0.953382	0.908666	7.50854	8.9467
A02BC	Proton pump inhibitors	5.6785	5.42248	1.15782	1.09337	9.11863	10.7653		Other psychiatric and behavioral diseases	4.69871	7.20674	0.919478	0.862715	7.24152	8.49427
N02BB	Pyrazolones	0.45444	0.790871	1.14811	1.03588	9.04217	10.1992		Ear, nose, throat diseases	3.72074	5.38799	0.880083	0.835884	6.93126	8.23009
C04AD	Purine derivatives	0.142416	0.0999358	1.11838	1.10703	8.80803	10.8998		Peripheral neuropathy	4.46599	6.32877	0.833272	0.796546	6.56258	7.84277
M01AE	Propionic acid derivatives	0.924879	0.551265	1.11704	1.087	8.79744	10.7025		Other genitourinary diseases	7.75731	10.2612	0.831948	0.797359	6.55216	7.85078
C09CA	Angiotensin II antagonists, plain	1.35634	1.48101	1.11165	1.08547	8.75502	10.6875		Bradycardias and conduction diseases	2.26624	4.27789	0.815387	0.94212	6.42173	9.27609
C09DA	Angiotensin II antagonists and diuretics	1.06638	1.11485	1.11152	1.0356	8.75396	10.1965		Ischemic heart disease	8.24906	9.0924	0.792301	0.836312	6.23991	8.2343
	CLUSTER 4 - CARDIO-CIRCULATORY AND RENAL PATTERN
	N2012 = 60192 (6.6%, 70.8% female) N2016 = 46244 (6.2%, 70.9% female)
ATC5	Drugs	Mean # packages		O/E ratio		Exclusivity			Disease	Prevalence		O/E ratio		Exclusivity
		2012	2016	2012	2016	2012	2016			2012	2016	2012	2016	2012	2016
C01AA	Digitalis glycosides	0.820923	0.704372	6.83588	6.60554	44.8895	41.0669		Cardiac valve diseases	43.1835	53.7864	7.59747	6.87928	49.8906	42.7687
B01AA	Vitamin K antagonists	3.4314	4.05705	5.96904	5.23915	39.1971	32.572		Heart failure	57.7851	65.6496	7.15025	6.55093	46.9538	40.7274
C03DA	Aldosterone antagonists	0.851143	0.995826	5.50418	5.4653	36.1445	33.978		Atrial fibrillation	54.0986	62.2351	6.17939	5.40986	40.5785	33.6333
C01BD	Antiarrhythmics, class III	0.446089	0.429007	5.06791	4.42032	33.2796	27.4813		Bradycardias and conduction diseases	14.7628	19.4641	5.3116	4.28659	34.8799	26.6499
C03CA	Sulfonamides, plain	6.00902	7.25032	4.84609	4.57268	31.823	28.4285		Ischemic heart disease	34.679	32.841	3.33083	3.02069	21.8727	18.7798
C07AG	Alpha and beta blocking agents	1.35397	1.34454	4.52773	4.08532	29.7324	25.3986		Chronic kidney diseases	41.9092	54.2708	2.49843	2.05074	16.4065	12.7495
A12BA	Potassium	0.499684	0.314571	4.49132	4.09625	29.4933	25.4665		Cerebrovascular disease	20.4413	18.1667	2.3344	2.11482	15.3294	13.1479
C01DA	Organic nitrates	2.16497	1.90464	4.04646	3.75263	26.5721	23.3303		Anemia	41.9059	44.9831	2.29218	1.96559	15.0522	12.2202
B03AA	Iron bivalent, oral preparations	0.90846	0.869994	3.0079	2.6169	19.7521	16.2694		Other eye diseases	15.4339	18.0715	2.05211	1.71233	13.4757	10.6456
C08DB	Benzothiazepine derivatives	0.649206	0.560202	2.97905	2.72148	19.5627	16.9195		Thyroid diseases	17.4176	21.2698	1.80511	1.65549	11.8537	10.2923
C07AB	Beta blocking agents, selective	2.64799	4.16037	2.86932	2.90759	18.8421	18.0766		Diabetes	42.2731	39.9641	1.68135	1.48014	11.041	9.20208
A10AD	Insulins and analogues for injection, intermediate- or long-acting combined with fast-acting	0.358137	0.303391	2.70982	2.22506	17.7947	13.8333		Dementia	10.6476	10.8555	1.64825	1.44372	10.8236	8.97567
B03AB	Iron trivalent, oral preparations	0.256579	0.308948	2.66662	2.37146	17.511	14.7435		Chronic pancreas, biliary tract and gallbladder diseases	4.70993	6.06565	1.58018	1.38119	10.3766	8.58691
A10AC	Insulins and analogues for injection, intermediate-acting	0.267843	0.180607	2.64436	2.14017	17.3648	13.3055		Peripheral vascular disease	5.23325	5.94023	1.56383	1.35114	10.2693	8.4001
A10AE	Insulins and analogues for injection, long-acting	0.465029	0.566884	2.63952	2.21123	17.3331	13.7473		Glaucoma	11.0646	12.6352	1.53291	1.35423	10.0662	8.41931
A10BX	Other blood glucose lowering drugs, excl. insulins	0.30102	0.351202	2.41213	1.91306	15.8398	11.8936		Cataract and other lens diseases	25.8872	31.7274	1.51503	1.25038	9.94879	7.77366
N02AB	Phenylpiperidine derivatives	0.386912	0.666876	2.02683	1.8837	13.3097	11.711		Venous and lymphatic diseases	20.923	25.1492	1.51015	1.39502	9.91677	8.67289
B03BA	Vitamin B12 (cyanocobalamin and analogues)	0.191089	0.233782	1.95989	1.68791	12.8701	10.4938		COPD, emphysema, chronic bronchitis	17.489	18.4867	1.46262	1.35378	9.60466	8.41652
S01EC	Carbonic anhydrase inhibitors	0.246843	0.299563	1.95505	1.88931	12.8383	11.7459		Obesity	39.9538	43.2207	1.39308	1.30184	9.148	8.09357
C09CA	Angiotensin II antagonists, plain	2.36193	2.45305	1.93583	1.7979	12.7121	11.1776		Colitis and related diseases	19.1354	18.3289	1.33371	1.12978	8.75814	7.02388
M04AA	Preparations inhibiting uric acid production	0.674791	0.796601	1.88584	1.92863	12.3838	11.9904		Osteoarthritis and other degenerative joint diseases	42.2265	48.1554	1.28674	1.1955	8.44972	7.43246
A02BA	H2-receptor antagonists	0.426253	0.358511	1.81928	1.50725	11.9468	9.37064		Other digestive diseases	3.0004	3.8059	1.24885	1.18847	8.20089	7.38875
C02CA	Alpha-adrenoreceptor antagonists	0.619518	0.463541	1.77727	1.5504	11.6709	9.63888		Hypertension	88.2393	89.0213	1.24262	1.16389	8.15994	7.23595
R03BB	Anticholinergics	1.02414	1.16218	1.76714	1.65406	11.6043	10.2834		Sleep disorders	11.8488	21.5358	1.2239	1.16936	8.03705	7.26993
C01EB	Other cardiac preparations	0.464896	0.258585	1.75176	2.07648	11.5034	12.9096		Osteoporosis	19.9578	20.0891	1.20475	1.19279	7.91125	7.41563
N02BE	Anilides	5.10003	6.21404	1.69862	1.58103	11.1544	9.82933		Other metabolic diseases	2.40564	3.25015	1.16074	1.11696	7.62226	6.94419
C09DB	Angiotensin II antagonists and calcium channel blockers	0.248422	0.142375	1.69317	1.40372	11.1186	8.727		Deafness, hearing impairment	11.4002	15.9523	1.15771	1.05144	7.6024	6.53682
A11CC	Vitamin D and analogues	0.183313	0.408594	1.68247	1.44513	11.0484	8.98444		Other genitourinary diseases	10.5595	12.9163	1.13248	1.00367	7.4367	6.23988
H03AA	Thyroid hormones	0.523923	0.465163	1.67148	1.6118	10.9762	10.0206		Peripheral neuropathy	6.06393	7.49935	1.13142	0.943877	7.42972	5.86812
C10AX	Other lipid modifying agents	0.239168	0.178856	1.63844	1.68168	10.7592	10.4551		Inflammatory arthropathies	7.67212	10.9571	1.12609	1.11798	7.39472	6.95052
	CLUSTER 5 - CARDIO-CIRCULATORY MENTAL, RESPIRATORY AND GENITOURINARY PATTERN
	N2012 = 54324 (5.9%, 6.7% female) N2016 = 45463 (6.1%, 6.4% female)
ATC5	Drugs	Mean # packages		O/E ratio		Exclusivity			Disease	Prevalence		O/E ratio		Exclusivity
		2012	2016	2012	2016	2012	2016			2012	2016	2012	2016	2012	2016
C04AD	Purine derivatives	0.699967	0.511977	5.4968	5.67138	32.5771	34.6637		Peripheral vascular disease	29.3553	32.9213	8.77214	7.48815	51.9887	45.7678
R03BB	Anticholinergics	2.2204	2.38273	3.83127	3.39118	22.7062	20.7271		Other psychiatric and behavioral diseases	24.7312	29.954	4.83959	3.58578	28.6821	21.9164
C01DA	Organic nitrates	1.98271	1.87482	3.70581	3.69389	21.9627	22.5772		COPD, emphysema, chronic bronchitis	44.0708	45.107	3.68567	3.30319	21.8434	20.1892
G04CA	Alpha-adrenoreceptor antagonists	2.83133	3.44964	3.57482	3.45321	21.1864	21.1061		Ischemic heart disease	36.5879	37.9055	3.51417	3.48652	20.827	21.3098
G04CB	Testosterone-5-alpha reductase inhibitors	0.756811	0.982227	3.52899	3.43875	20.9148	21.0178		Prostate diseases	57.3448	64.7208	3.42131	3.21921	20.2766	19.6759
G04CX	Other drugs used in benign prostatic hypertrophy	0.48739	0.390251	3.36741	3.12293	19.9572	19.0875		Bradycardias and conduction diseases	8.35174	12.7686	3.00493	2.81203	17.8089	17.1873
R03AC	Selective beta-2-adrenoreceptor agonists	1.40617	1.19233	2.88291	2.73826	17.0857	16.7363		Cerebrovascular disease	21.7418	20.1966	2.48292	2.35113	14.7152	14.3702
R03AK	Adrenergics in combination with corticosteroids or other drugs, excl. anticholinergics	1.39749	1.34531	2.81019	2.49477	16.6548	15.2481		Heart failure	17.5815	21.8617	2.17552	2.1815	12.8933	13.3334
A10AC	Insulins and analogues for injection, intermediate-acting	0.263401	0.207509	2.6005	2.45896	15.412	15.0292		Peripheral neuropathy	10.673	14.2468	1.99138	1.79311	11.8021	10.9596
A10AD	Insulins and analogues for injection, intermediate- or long-acting combined with fast-acting	0.341543	0.335614	2.58426	2.46138	15.3158	15.0441		Dementia	12.6169	13.8574	1.9531	1.84297	11.5752	11.2643
C07AG	Alpha and beta blocking agents	0.761836	0.841717	2.54761	2.55751	15.0986	15.6316		Ear, nose, throat diseases	8.00751	11.0771	1.89405	1.71849	11.2252	10.5035
C08DB	Benzothiazepine derivatives	0.547971	0.451224	2.51451	2.19206	14.9024	13.3979		Deafness, hearing impairment	18.5811	25.5416	1.88695	1.68348	11.1831	10.2895
B01AC	Platelet aggregation inhibitors excl. heparin	7.16311	6.57321	2.48746	2.30258	14.7421	14.0735		Atrial fibrillation	15.8089	21.281	1.80576	1.84988	10.702	11.3065
A02BA	H2-receptor antagonists	0.575547	0.459802	2.45648	1.9331	14.5585	11.8152		Diabetes	44.6635	45.5073	1.77642	1.68544	10.5281	10.3015
A10AE	Insulins and analogues for injection, long-acting	0.429018	0.594703	2.43513	2.31974	14.4319	14.1784		Other eye diseases	13.2372	17.302	1.76004	1.63941	10.431	10.0201
R03BA	Glucocorticoids	0.4031	0.340519	2.30161	2.15192	13.6406	13.1526		Anemia	31.7594	38.2047	1.73719	1.6694	10.2956	10.2034
C10AX	Other lipid modifying agents	0.329836	0.265887	2.25956	2.49998	13.3914	15.28		Sleep disorders	15.1738	24.7454	1.56736	1.34363	9.28904	8.21234
A10BX	Other blood glucose lowering drugs, excl. insulins	0.267856	0.352045	2.14638	1.91765	12.7206	11.7207		Solid neoplasms	23.369	28.6233	1.56303	1.51096	9.26338	9.23504
C01BD	Antiarrhythmics, class III	0.186658	0.212436	2.12057	2.18886	12.5677	13.3784		Cardiac valve diseases	8.79906	12.6191	1.54806	1.61397	9.17466	9.86468
C02CA	Alpha-adrenoreceptor antagonists	0.72953	0.574819	2.09287	1.92259	12.4035	11.7509		Colitis and related diseases	22.1081	23.3707	1.5409	1.44055	9.13225	8.80471
C01EB	Other cardiac preparations	0.521777	0.421508	1.9661	3.38478	11.6522	20.6879		Chronic kidney diseases	24.4183	37.3601	1.4557	1.41173	8.62731	8.62853
C03DA	Aldosterone antagonists	0.299481	0.387414	1.93669	2.12621	11.4779	12.9955		Allergy	6.37471	10.3887	1.44655	1.3312	8.57306	8.13637
A10BA	Biguanides	2.84714	2.79113	1.93313	1.76928	11.4568	10.8139		Cataract and other lens diseases	23.3911	31.2606	1.36895	1.23198	8.11316	7.52994
A10BB	Sulfonylureas	0.917698	0.769549	1.92289	1.72493	11.3961	10.5428		Dorsopathies	17.6773	23.4718	1.3004	1.20859	7.70688	7.38697
B03AA	Iron bivalent, oral preparations	0.574737	0.63291	1.90295	1.90376	11.278	11.6359		Other digestive diseases	3.11096	4.71372	1.29487	1.47195	7.67414	8.99664
B01AA	Vitamin K antagonists	1.08674	1.43534	1.89042	1.85356	11.2037	11.329		Inflammatory arthropathies	8.10323	11.0925	1.18936	1.1318	7.04884	6.9176
J01MA	Fluoroquinolones	0.374052	0.413919	1.87746	1.84951	11.1269	11.3043		Other musculoskeletal and joint diseases	16.0169	20.3704	1.17672	1.10504	6.97391	6.75404
A10BD	Combinations of oral blood glucose lowering drugs	0.31036	0.495458	1.87397	1.85526	11.1062	11.3394		Esophagus, stomach and duodenum diseases	9.80046	14.4975	1.12231	1.00374	6.65142	6.13487
C07AB	Beta blocking agents, selective	1.7172	2.5607	1.86073	1.78962	11.0277	10.9382		Dyslipidemia	56.973	60.0994	1.11925	1.0821	6.6333	6.61383
J01CR	Combinations of penicillins, incl. beta-lactamase inhibitors	0.349735	0.281174	1.8345	1.77165	10.8723	10.8284		Hypertension	77.9471	81.0703	1.09768	1.05994	6.50546	6.47838
	CLUSTER 6 - NERVOUS, DIGESTIVE AND CIRCULATORY PATTERN
	N2012 = 42422 (4.6%, 55.6% female) N2016 = 41120 (5.5%, 55.0% female)
ATC5	Drugs	Mean # packages		O/E ratio		Exclusivity			Disease	Prevalence		O/E ratio		Exclusivity
		2012	2016	2012	2016	2012	2016			2012	2016	2012	2016	2012	2016
N04BA	Dopa and dopa derivatives	2.71776	2.75489	20.2393	16.3242	93.6694	90.2429		Parkinson and parkinsonism	45.6673	44.7252	20.0929	16.0273	92.9919	88.6014
C07AA	Beta blocking agents, non-selective	0.694475	0.693264	5.88848	5.61914	27.2525	31.0635		Other neurological diseases	48.9746	56.7121	15.7286	11.9228	72.7935	65.9111
N03AE	Benzodiazepine derivatives	0.402386	0.399343	4.67127	4.42858	21.6191	24.4819		Other digestive diseases	10.7656	11.0092	4.48097	3.43786	20.7384	19.005
N05AH	Diazepines, oxazepines, thiazepines and oxepines	0.719132	1.11182	4.6544	3.58076	21.541	19.795		Dementia	25.7084	23.3876	3.97966	3.11044	18.4183	17.195
N06DA	Anticholinesterases	0.694569	0.572471	3.60117	2.61042	16.6666	14.4308		Cerebrovascular disease	23.5609	19.769	2.69067	2.30135	12.4527	12.7222
N05AX	Other antipsychotics	0.325939	0.323711	3.42362	2.64861	15.8448	14.642		Colitis and related diseases	27.1581	23.7014	1.89288	1.46094	8.76042	8.0763
A03FA	Propulsives	0.934869	0.634971	3.12697	2.68533	14.4719	14.8449		Depression and mood diseases	26.0007	28.5457	1.60219	1.44935	7.41508	8.01223
N03AX	Other antiepileptics	1.08338	1.30844	2.64132	2.33646	12.2243	12.9163		Anemia	27.3726	30.5447	1.49724	1.33469	6.92935	7.37838
N06AX	Other antidepressants	1.25037	1.52911	2.45413	2.13369	11.3579	11.7954		Sleep disorders	12.8495	22.7237	1.32727	1.23386	6.14273	6.82099
G04BD	Drugs for urinary frequency and incontinence	0.518528	0.542656	2.05394	1.72828	9.50584	9.55423		Prostate diseases	21.7953	25.3721	1.30035	1.26201	6.01816	6.97659
N06DX	Other anti-dementia drugs	0.307506	0.136503	2.047	2.37497	9.4737	13.1292		Neurotic, stress-related and somatoform diseases	16.4137	19.679	1.21926	1.07677	5.64285	5.95258
D01AC	Imidazole and triazole derivatives	0.463085	0.241099	2.02466	1.58547	9.37033	8.76476		Chronic kidney diseases	19.2188	27.7991	1.14573	1.05045	5.30256	5.80705
B03BA	Vitamin B12 (cyanocobalamin and analogues)	0.192872	0.228186	1.97818	1.6475	9.1552	9.10767		Bradycardias and conduction diseases	3.13517	4.71304	1.12802	1.03795	5.2206	5.73797
N06AB	Selective serotonin reuptake inhibitors	2.20904	2.09069	1.91648	1.62255	8.86967	8.96974		Atrial fibrillation	9.75202	11.7218	1.11392	1.01893	5.15533	5.63282
N02AB	Phenylpiperidine derivatives	0.350266	0.537719	1.83486	1.51887	8.49192	8.39659		Cataract and other lens diseases	18.7615	25.2456	1.098	0.994934	5.08166	5.50016
B03AB	Iron trivalent, oral preparations	0.160931	0.20518	1.67255	1.57494	7.74071	8.70655		Deafness, hearing impairment	10.7586	15.2651	1.09255	1.00614	5.05645	5.5621
N06AA	Non-selective monoamine reuptake inhibitors	0.311607	0.291342	1.65718	1.54746	7.66959	8.55464		Osteoarthritis and other degenerative joint diseases	35.7692	40.8998	1.08997	1.01537	5.0445	5.61315
B03AA	Iron bivalent, oral preparations	0.491019	0.464567	1.62576	1.39739	7.52417	7.72503		Other psychiatric and behavioral diseases	5.55844	10.7198	1.08772	1.28327	5.03405	7.09412
J01MA	Fluoroquinolones	0.318773	0.340126	1.6	1.51978	7.40495	8.40161		Diabetes	27.0921	28.3414	1.07755	1.04967	4.98698	5.80277
A12BA	Potassium	0.173471	0.107879	1.55921	1.40478	7.21619	7.76583		Dorsopathies	14.6433	19.4966	1.07721	1.0039	4.98543	5.54975
A02BA	H2-receptor antagonists	0.3592	0.324149	1.5331	1.36278	7.09533	7.5337		Heart failure	8.66532	9.93677	1.07223	0.991554	4.9624	5.48147
G04CB	Testosterone-5-alpha reductase inhibitors	0.327778	0.415686	1.52842	1.4553	7.07367	8.04517		Ischemic heart disease	10.9259	10.5642	1.04941	0.971687	4.85676	5.37165
B01AC	Platelet aggregation inhibitors excl. heparin	4.35555	4.02631	1.5125	1.41041	7.00001	7.79698		Solid neoplasms	15.6145	19.0613	1.04437	1.0062	4.83345	5.56246
J01CR	Combinations of penicillins, incl. beta-lactamase inhibitors	0.286832	0.236114	1.50455	1.48773	6.96321	8.22441		COPD, emphysema, chronic bronchitis	12.4794	13.964	1.04366	1.02259	4.83016	5.65302
N02BE	Anilides	4.31382	5.23983	1.43677	1.33317	6.6495	7.36996		Other genitourinary diseases	9.69073	12.7894	1.0393	0.993815	4.80999	5.49398
N05CD	Benzodiazepine derivatives	1.06442	1.05083	1.40458	1.19934	6.50055	6.63015		Osteoporosis	17.1916	16.6829	1.03776	0.990547	4.80286	5.47591
N02BB	Pyrazolones	0.551483	0.983925	1.39329	1.28874	6.44826	7.12438		Hypertension	71.5431	75.5253	1.00749	0.98744	4.66278	5.45874
N07CA	Antivertigo preparations	0.448329	0.424392	1.38922	1.16086	6.42944	6.41741		Glaucoma	7.20145	9.12208	0.997701	0.977702	4.61745	5.4049
N05BA	Benzodiazepine derivatives	3.05028	2.7063	1.38917	1.19802	6.4292	6.62283		Other eye diseases	7.37353	9.73979	0.980391	0.92287	4.53734	5.10178
G04CA	Alpha-adrenoreceptor antagonists	1.08519	1.35997	1.37016	1.36138	6.34122	7.52592		Esophagus, stomach and duodenum diseases	8.28108	13.3293	0.948315	0.922854	4.38889	5.10169
	CLUSTER 7 - RESPIRATORY AND EAR PATTERN
	N2012 = 41644 (4.5%, 74.8% female) N2016 = 38961 (5.2%, 74.0% female)
ATC5	Drugs	Mean # packages		O/E ratio		Exclusivity			Disease	Prevalence		O/E ratio		Exclusivity
		2012	2016	2012	2016	2012	2016			2012	2016	2012	2016	2012	2016
R03BA	Glucocorticoids	1.19487	0.936603	6.82242	5.91889	30.9957	31.0026		Asthma	87.3691	86.4377	18.3414	15.71	83.3291	82.2875
R03AK	Adrenergics in combination with corticosteroids or other drugs, excl. anticholinergics	3.36096	3.64208	6.75854	6.75391	30.7055	35.3764		Allergy	16.4778	23.6544	3.73913	3.03108	16.9877	15.8765
R03AC	Selective beta-2-adrenoreceptor agonists	2.98593	2.4215	6.12169	5.56111	27.8122	29.1286		COPD, emphysema, chronic bronchitis	40.9351	43.5949	3.42343	3.19246	15.5534	16.7218
R03BB	Anticholinergics	2.27862	2.562	3.93173	3.64633	17.8627	19.0991		Ear, nose, throat diseases	9.14417	11.9786	2.16291	1.85835	9.82659	9.73387
R01AD	Corticosteroids	0.514336	0.531763	3.88876	3.64442	17.6675	19.0891		Osteoporosis	25.826	24.504	1.55898	1.45493	7.08279	7.62077
R06AX	Other antihistamines for systemic use	0.763255	0.875363	3.2042	2.99523	14.5574	15.6888		Venous and lymphatic diseases	20.9466	25.0148	1.51185	1.38756	6.86867	7.26793
H02AB	Glucocorticoids	0.558664	0.602551	2.34462	2.02903	10.6521	10.6279		Obesity	42.2774	46.2539	1.4741	1.3932	6.69715	7.29746
J01MA	Fluoroquinolones	0.363414	0.391006	1.82406	1.74713	8.28711	9.15131		Esophagus, stomach and duodenum diseases	11.8	18.6263	1.35129	1.28959	6.1392	6.75478
S01EC	Carbonic anhydrase inhibitors	0.223225	0.244501	1.76799	1.54204	8.03235	8.07706		Thyroid diseases	12.7005	16.0673	1.31624	1.25057	5.97999	6.55038
C08DB	Benzothiazepine derivatives	0.377461	0.421011	1.73208	2.04528	7.86922	10.713		Sleep disorders	12.5516	22.1093	1.29651	1.2005	5.89031	6.2881
J01CR	Combinations of penicillins, incl. beta-lactamase inhibitors	0.313587	0.24563	1.64489	1.54769	7.47309	8.10667		Osteoarthritis and other degenerative joint diseases	41.8572	48.4048	1.27549	1.20169	5.79482	6.29435
N02AB	Phenylpiperidine derivatives	0.298242	0.49162	1.56234	1.38866	7.09804	7.27368		Depression and mood diseases	20.4543	23.8238	1.26042	1.2096	5.72635	6.33579
M05BA	Bisphosphonates	0.958241	0.461513	1.5518	1.44736	7.05015	7.58113		Neurotic, stress-related and somatoform diseases	16.5402	21.2443	1.22866	1.16242	5.58207	6.08867
N02BB	Pyrazolones	0.595332	1.06958	1.50407	1.40094	6.83331	7.33798		Heart failure	9.80213	11.9838	1.2129	1.19582	5.51048	6.26358
N02AX	Other opioids	1.02401	1.45854	1.50108	1.38337	6.81976	7.24595		Other genitourinary diseases	11.0292	14.1552	1.18285	1.09995	5.37394	5.76142
A12AX	Calcium, combinations with vitamin D and/or other drugs	1.04661	0.896666	1.4982	1.36894	6.80664	7.17036		Cataract and other lens diseases	19.9669	27.602	1.16855	1.0878	5.30896	5.69779
G03CA	Natural and semisynthetic estrogens, plain	0.205024	0.000462	1.46863	1.27277	6.67229	6.66667		Other musculoskeletal and joint diseases	15.7766	20.5026	1.15907	1.11221	5.2659	5.82564
A12AA	Calcium	0.161872	0.10318	1.41535	1.22832	6.43023	6.43385		Dorsopathies	15.3852	21.2058	1.13178	1.09191	5.14193	5.71935
N02BE	Anilides	4.18087	5.08362	1.39248	1.29342	6.32636	6.77482		Deafness, hearing impairment	11.0508	16.1341	1.12223	1.06342	5.09855	5.57008
H03AA	Thyroid hormones	0.435285	0.379636	1.3887	1.31545	6.30915	6.89021		Migraine and facial pain syndromes	3.1337	3.5266	1.10482	1.03238	5.01942	5.40753
D01AC	Imidazole and triazole derivatives	0.314523	0.199533	1.37513	1.31213	6.24753	6.87283		Colitis and related diseases	15.839	17.3353	1.10396	1.06854	5.01551	5.5969
A12BA	Potassium	0.151138	0.0995354	1.35848	1.29612	6.17186	6.78898		Autoimmune diseases	4.68495	6.08301	1.09131	1.06336	4.95807	5.56979
C03EA	Low-ceiling diuretics and potassium-sparing agents	0.115359	0.0956598	1.34995	1.36418	6.13311	7.14546		Dyslipidemia	54.2191	57.4575	1.06515	1.03453	4.8392	5.41878
N06AB	Selective serotonin reuptake inhibitors	1.53571	1.66646	1.33232	1.29332	6.05304	6.77428		Hypertension	75.3914	79.5873	1.06169	1.04055	4.82348	5.4503
C03CA	Sulfonamides, plain	1.64427	2.0673	1.32605	1.30382	6.02454	6.82928		Anemia	18.6726	23.2643	1.02136	1.01656	4.64025	5.32465
D07AC	Corticosteroids, potent (group III)	0.303741	0.255204	1.3239	1.29522	6.01477	6.78425		Other eye diseases	7.60734	10.1358	1.01148	0.960391	4.59537	5.03045
M01AH	Coxibs	0.162761	0.0598291	1.31575	1.44498	5.97776	7.56867		Peripheral neuropathy	5.36932	7.39971	1.00182	0.931336	4.55147	4.87826
D01AE	Other antifungals for topical use	0.145111	0.187649	1.31188	1.27328	5.96015	6.66934		Chronic kidney diseases	16.144	25.102	0.962426	0.948532	4.37251	4.96833
A03FA	Propulsives	0.390284	0.305921	1.30543	1.29376	5.93086	6.77659		Diabetes	23.6625	25.138	0.941138	0.931028	4.2758	4.87664
S01EE	Prostaglandin analogues	0.627245	0.683504	1.29045	1.21052	5.86277	6.34058		Glaucoma	6.48593	8.32627	0.898571	0.892408	4.0824	4.67435
	CLUSTER 8 - DIGESTIVE PATTERN
	N2012 = 35692 (3.9%, 55.8% female) N2016 = 31744 (4.3%, 56.2% female)
ATC5	Drugs	Mean # packages		O/E ratio		Exclusivity			Disease	Prevalence		O/E ratio		Exclusivity
		2012	2016	2012	2016	2012	2016			2012	2016	2012	2016	2012	2016
C07AA	Beta blocking agents, non-selective	0.459487	0.387065	3.89601	3.1373	15.1706	13.3889		Chronic liver diseases	58.282	50.8443	23.6037	21.2935	91.91	90.8733
C03DA	Aldosterone antagonists	0.537599	0.482138	3.47656	2.64607	13.5373	11.2925		Chronic pancreas, biliary tract and gallbladder diseases	33.3492	40.8424	11.1887	9.30008	43.5672	39.6896
B03AB	Iron trivalent, oral preparations	0.17665	0.211851	1.83592	1.62615	7.14885	6.93986		Other digestive diseases	17.4381	19.8841	7.25823	6.2092	28.2626	26.4987
A10AC	Insulins and analogues for injection, intermediate-acting	0.185027	0.144185	1.82674	1.70857	7.11308	7.29158		Esophagus, stomach and duodenum diseases	17.7911	24.8834	2.03736	1.72281	7.93324	7.35235
B03AA	Iron bivalent, oral preparations	0.542951	0.551789	1.79771	1.65975	7.00005	7.08327		Other metabolic diseases	3.92805	5.11593	1.89531	1.75816	7.38011	7.50323
A10AD	Insulins and analogues for injection, intermediate- or long-acting combined with fast-acting	0.23459	0.212985	1.77501	1.56203	6.91167	6.66621		Solid neoplasms	24.4621	29.9994	1.63613	1.5836	6.3709	6.75826
A10AE	Insulins and analogues for injection, long-acting	0.304382	0.417307	1.72769	1.62778	6.72739	6.9468		Other genitourinary diseases	14.0592	18.4413	1.5078	1.433	5.8712	6.11556
J01MA	Fluoroquinolones	0.32758	0.342836	1.64421	1.53189	6.40233	6.53759		Anemia	27.3367	33.3354	1.49527	1.45663	5.8224	6.21641
N02AB	Phenylpiperidine derivatives	0.283089	0.406439	1.48295	1.14805	5.77444	4.8995		Other psychiatric and behavioral diseases	7.28735	11.0478	1.42604	1.32252	5.55283	5.64407
N02BB	Pyrazolones	0.557016	0.845294	1.40726	1.10716	5.47971	4.72499		Peripheral vascular disease	4.30629	5.61996	1.28683	1.27829	5.01076	5.45532
A11CC	Vitamin D and analogues	0.151771	0.343876	1.39297	1.21624	5.42405	5.19048		Diabetes	32.335	33.6914	1.28607	1.24782	5.00781	5.32527
B03BA	Vitamin B12 (cyanocobalamin and analogues)	0.13454	0.183436	1.3799	1.32441	5.37317	5.65214		Colitis and related diseases	18.3122	20.0794	1.27633	1.23768	4.96989	5.282
A03FA	Propulsives	0.401827	0.293221	1.34404	1.24005	5.23352	5.29209		COPD, emphysema, chronic bronchitis	14.768	16.0755	1.23506	1.17721	4.80917	5.02392
A10BX	Other blood glucose lowering drugs, excl. insulins	0.165499	0.224767	1.32617	1.22434	5.16396	5.22508		Thyroid diseases	11.5936	14.8248	1.20153	1.15386	4.67861	4.92429
H03AA	Thyroid hormones	0.386389	0.336599	1.2327	1.16632	4.79999	4.97748		Autoimmune diseases	5.03754	5.72392	1.17345	1.00059	4.56925	4.27017
J01CR	Combinations of penicillins, incl. beta-lactamase inhibitors	0.232377	0.182523	1.21891	1.15006	4.74629	4.90805		Other eye diseases	8.6602	11.9487	1.15147	1.13217	4.48367	4.83172
A02BC	Proton pump inhibitors	5.88221	5.79357	1.19936	1.16819	4.67015	4.98544		Osteoporosis	18.2646	18.1735	1.10254	1.07905	4.29314	4.60503
C03CA	Sulfonamides, plain	1.47669	1.76005	1.1909	1.11004	4.63723	4.73727		Chronic kidney diseases	17.8864	27.8824	1.0663	1.0536	4.15203	4.49639
H02AB	Glucocorticoids	0.282612	0.307208	1.18608	1.03449	4.61844	4.41485		Venous and lymphatic diseases	14.3898	17.8049	1.0386	0.987635	4.04419	4.21489
A12BA	Potassium	0.13143	0.0942855	1.18133	1.22776	4.59997	5.23966		Peripheral neuropathy	5.56427	7.48173	1.03819	0.941659	4.04258	4.01868
N05AX	Other antipsychotics	0.112098	0.145917	1.17746	1.1939	4.58489	5.09515		Depression and mood diseases	16.4379	18.5578	1.01292	0.942234	3.94418	4.02113
A10BA	Biguanides	1.72221	1.7477	1.16933	1.10786	4.55324	4.72796		Prostate diseases	16.6508	20.281	0.993421	1.00878	3.86826	4.30512
D07AC	Corticosteroids, potent (group III)	0.267819	0.222751	1.16733	1.13051	4.54543	4.82465		Hypertension	70.5424	75.0819	0.993403	0.981643	3.86819	4.18932
A10BB	Sulfonylureas	0.553485	0.487777	1.15974	1.09334	4.51588	4.66602		Cataract and other lens diseases	16.8077	23.8218	0.983658	0.938821	3.83024	4.00657
C02CA	Alpha-adrenoreceptor antagonists	0.402163	0.373771	1.15372	1.25015	4.49245	5.3352		Atrial fibrillation	8.57335	11.2431	0.979288	0.977317	3.81323	4.17085
R03BB	Anticholinergics	0.668581	0.77873	1.15363	1.10832	4.49208	4.72991		Heart failure	7.86451	9.59866	0.973144	0.957815	3.7893	4.08763
A12AA	Calcium	0.131934	0.0923639	1.15358	1.09956	4.49191	4.69255		Other musculoskeletal and joint diseases	13.2299	16.7118	0.971966	0.90657	3.78472	3.86893
D01AC	Imidazole and triazole derivatives	0.261375	0.171749	1.14276	1.12943	4.44978	4.82		Dorsopathies	13.1794	18.0979	0.96952	0.931884	3.77519	3.97696
G03CA	Natural and semisynthetic estrogens, plain	0.157066	0.00047253	1.1251	1.30178	4.38099	5.55556		Sleep disorders	9.21775	16.7811	0.952137	0.911187	3.7075	3.88863
N05CF	Benzodiazepine related drugs	0.220918	0.135238	1.10954	1.0249	4.32041	4.37392		Migraine and facial pain syndromes	2.69808	3.1376	0.951235	0.918506	3.70399	3.91987
	CLUSTER 9 - NERVOUS, MUSCULOSKELETAL, AND MINOR DISEASES PATTERN
	N2012 = 33283 (3.6%, 92.6% female) N2016 = 36522 (4.9%, 92.3% female)
ATC5	Drugs	Mean # packages		O/E ratio		Exclusivity			Disease	Prevalence		O/E ratio		Exclusivity
		2012	2016	2012	2016	2012	2016			2012	2016	2012	2016	2012	2016
G03CA	Natural and semisynthetic estrogens, plain	0.426224	0.0014238	3.05313	3.92245	11.0861	19.2593		Peripheral neuropathy	43.9984	48.0751	8.2093	6.05079	29.8085	29.7095
M01AH	Coxibs	0.343959	0.110125	2.78056	2.65973	10.0964	13.0593		Dorsopathies	60.1839	66.2094	4.42732	3.4092	16.0759	16.7392
N02AX	Other opioids	1.82928	2.55829	2.68152	2.42645	9.73675	11.9139		Other musculoskeletal and joint diseases	57.0411	63.0415	4.19068	3.41982	15.2166	16.7914
M01AX	Other antiinflammatory and antirheumatic agents, non-steroids	0.694949	0.154236	2.4811	1.91713	9.00901	9.41312		Other genitourinary diseases	28.9217	33.4018	3.10176	2.59553	11.2627	12.7441
N03AX	Other antiepileptics	1.01085	1.24744	2.46449	2.22753	8.94871	10.9372		Venous and lymphatic diseases	40.6273	45.3234	2.93234	2.51408	10.6475	12.3441
N02AB	Phenylpiperidine derivatives	0.465102	0.847736	2.43643	2.39457	8.84683	11.7574		Migraine and facial pain syndromes	8.03113	8.49077	2.83145	2.4856	10.2812	12.2043
N06AA	Non-selective monoamine reuptake inhibitors	0.446564	0.426072	2.37491	2.26308	8.62343	11.1117		Other neurological diseases	8.59898	12.0941	2.76164	2.54258	10.0277	12.4841
M05BA	Bisphosphonates	1.35135	0.589672	2.18841	1.84928	7.94624	9.07999		Other digestive diseases	5.72965	6.10043	2.38485	1.90498	8.65952	9.35348
M01AB	Acetic acid derivatives and related substances	0.74179	0.178714	2.1249	1.93556	7.71565	9.50363		Osteoarthritis and other degenerative joint diseases	73.8756	79.7629	2.25117	1.98018	8.17412	9.72271
M01AE	Propionic acid derivatives	1.75441	0.983763	2.11892	1.93981	7.69392	9.52448		Osteoporosis	35.4355	32.0738	2.13905	1.90438	7.76703	9.35055
A12AX	Calcium, combinations with vitamin D and/or other drugs	1.4733	1.19596	2.109	1.82587	7.65791	8.96505		Depression and mood diseases	32.6112	35.9674	2.00954	1.82616	7.29676	8.96649
N03AE	Benzodiazepine derivatives	0.17862	0.168912	2.07359	1.87317	7.52932	9.1973		Neurotic, stress-related and somatoform diseases	26.1395	31.5645	1.94173	1.72711	7.05053	8.48015
N02BB	Pyrazolones	0.784845	1.60054	1.98286	2.09638	7.19989	10.2933		Obesity	52.2669	55.0873	1.82241	1.65927	6.61727	8.14703
G04BD	Drugs for urinary frequency and incontinence	0.453054	0.54871	1.79459	1.74757	6.51628	8.58057		Other eye diseases	12.61	15.5331	1.67664	1.4718	6.08799	7.22657
N06AX	Other antidepressants	0.911667	1.20221	1.78935	1.67754	6.49725	8.23672		Ear, nose, throat diseases	7.0847	9.82969	1.67578	1.52496	6.08485	7.48759
A12AA	Calcium	0.204459	0.138191	1.78771	1.64511	6.49128	8.07753		Deafness, hearing impairment	15.8459	22.381	1.60919	1.47516	5.84306	7.24305
N06AB	Selective serotonin reuptake inhibitors	1.95713	2.14728	1.69793	1.66647	6.16529	8.18241		Sleep disorders	15.1369	26.0473	1.56354	1.41432	5.67732	6.94435
D01AE	Other antifungals for topical use	0.186191	0.233339	1.68327	1.58331	6.11204	7.77406		Esophagus, stomach and duodenum diseases	13.5234	20.4452	1.54865	1.41553	5.62323	6.95025
N05CF	Benzodiazepine related drugs	0.333233	0.217978	1.67363	1.65194	6.07706	8.11105		Thyroid diseases	14.5209	17.8824	1.50491	1.39184	5.46441	6.83395
N02BE	Anilides	4.90241	6.12702	1.6328	1.55889	5.92881	7.65418		Colitis and related diseases	21.0288	23.9007	1.46567	1.47322	5.32195	7.23354
N05CD	Benzodiazepine derivatives	1.2108	1.31819	1.59773	1.50449	5.80147	7.38707		Chronic pancreas, biliary tract and gallbladder diseases	4.13725	5.66508	1.38805	1.28998	5.04008	6.3338
H03AA	Thyroid hormones	0.497161	0.421527	1.5861	1.4606	5.75922	7.17157		Cataract and other lens diseases	22.8705	33.1033	1.33848	1.30461	4.86011	6.40564
C03AA	Thiazides, plain	1.77081	1.77854	1.53554	1.45971	5.57563	7.16719		Autoimmune diseases	5.63952	7.09709	1.31367	1.24063	4.77001	6.09151
C07AA	Beta blocking agents, non-selective	0.17886	0.219813	1.51656	1.78166	5.50673	8.74796		Dyslipidemia	65.8504	67.8057	1.29365	1.22085	4.69732	5.9944
N05BA	Benzodiazepine derivatives	3.32058	3.30527	1.51227	1.46317	5.49114	7.18416		Allergy	5.30301	8.77279	1.20336	1.12415	4.36946	5.51957
C03EA	Low-ceiling diuretics and potassium-sparing agents	0.124087	0.0992826	1.45209	1.41585	5.27263	6.95182		Hypertension	75.9006	80.3872	1.06886	1.05101	3.88109	5.16045
R06AX	Other antihistamines for systemic use	0.339963	0.405399	1.42719	1.38716	5.18221	6.81096		Cardiac valve diseases	5.54638	8.01435	0.975799	1.02503	3.54319	5.03293
A03FA	Propulsives	0.419163	0.333744	1.40203	1.41142	5.09084	6.9301		Inflammatory arthropathies	6.54989	9.34231	0.96137	0.95322	3.49079	4.68032
A02BC	Proton pump inhibitors	6.86798	6.52807	1.40035	1.31629	5.08476	6.46302		Other metabolic diseases	1.97699	2.82843	0.95391	0.972031	3.4637	4.77269
N07CA	Antivertigo preparations	0.451642	0.555692	1.39949	1.52001	5.08162	7.46326		Diabetes	23.5315	26.1815	0.93593	0.969676	3.39842	4.76112
	CLUSTER 10 - MULTISYSTEM PATTERN
	N2012 = 14998 (1.6%, 89.9% female) N2016 = 16828 (2.3%, 89.2% female)
ATC5	Drugs	Mean # packages		O/E ratio		Exclusivity			Disease	Prevalence		O/E ratio		Exclusivity
		2012	2016	2012	2016	2012	2016			2012	2016	2012	2016	2012	2016
N06AX	Other antidepressants	1.72103	2.26818	3.37791	3.16498	5.52704	7.1603		Migraine and facial pain syndromes	19.9827	20.9948	7.04507	6.14604	11.5274	13.9045
G03CA	Natural and semisynthetic estrogens, plain	0.471263	0.000950796	3.37576	2.61936	5.52351	5.92593		Other digestive diseases	16.6289	18.9149	6.92142	5.90656	11.325	13.3627
A03FA	Propulsives	0.953727	0.674947	3.19005	2.85438	5.21966	6.45763		Ear, nose, throat diseases	20.4227	25.1486	4.83068	3.90151	7.90411	8.8266
N02AB	Phenylpiperidine derivatives	0.581077	1.02365	3.04396	2.89147	4.98063	6.54153		Allergy	20.7228	27.6266	4.7024	3.54007	7.69421	8.00889
N06AA	Non-selective monoamine reuptake inhibitors	0.541339	0.49685	2.87893	2.63902	4.7106	5.97039		Neurotic, stress-related and somatoform diseases	58.4611	62.8476	4.34269	3.43883	7.10564	7.77985
N06AB	Selective serotonin reuptake inhibitors	3.23043	3.25137	2.8026	2.52334	4.58571	5.70869		Esophagus, stomach and duodenum diseases	37.1583	45.4243	4.25521	3.14495	6.96251	7.115
M05BA	Bisphosphonates	1.72956	0.761469	2.80089	2.38805	4.58291	5.40262		Chronic pancreas, biliary tract and gallbladder diseases	11.8282	13.6736	3.96837	3.11358	6.49317	7.04402
N03AE	Benzodiazepine derivatives	0.238298	0.221417	2.76639	2.45543	4.52646	5.55506		Depression and mood diseases	62.635	65.3494	3.85963	3.31797	6.31525	7.50643
R01AD	Corticosteroids	0.342846	0.349893	2.59217	2.39798	4.24138	5.42508		Colitis and related diseases	52.5003	55.3779	3.65919	3.41346	5.98729	7.72246
A12AX	Calcium, combinations with vitamin D and/or other drugs	1.74903	1.40967	2.5037	2.15214	4.09663	4.86891		Other eye diseases	27.3103	29.7064	3.6312	2.81476	5.94148	6.36799
N05BA	Benzodiazepine derivatives	5.46526	5.01385	2.489	2.21951	4.07258	5.02133		Other genitourinary diseases	32.5777	37.3247	3.49386	2.90036	5.71676	6.56164
N02BB	Pyrazolones	0.984531	1.69771	2.48736	2.22365	4.06989	5.03068		Sleep disorders	32.551	45.6085	3.36232	2.47646	5.50153	5.60264
N02AX	Other opioids	1.68602	1.97795	2.47152	1.87601	4.04397	4.24421		Other metabolic diseases	6.79424	8.55122	3.27827	2.93875	5.364	6.64849
R06AX	Other antihistamines for systemic use	0.582078	0.672867	2.4436	2.30235	3.9983	5.20873		Osteoporosis	51.6936	48.7343	3.12046	2.8936	5.1058	6.54635
H03AA	Thyroid hormones	0.762968	0.612788	2.43411	2.12333	3.98276	4.80372		Deafness, hearing impairment	30.3307	36.6235	3.08015	2.4139	5.03983	5.46109
N05CD	Benzodiazepine derivatives	1.83865	1.90801	2.42622	2.17767	3.96986	4.92666		Asthma	13.6618	14.149	2.86803	2.57158	4.69276	5.81782
S01ED	Beta blocking agents	1.34858	1.40605	2.40994	2.2249	3.94322	5.03351		Dorsopathies	37.2116	42.6551	2.7374	2.19636	4.47903	4.96895
A11CC	Vitamin D and analogues	0.262435	0.586285	2.40866	2.0736	3.94112	4.69121		Autoimmune diseases	11.7416	13.6558	2.73508	2.38715	4.47522	5.40058
N05CF	Benzodiazepine related drugs	0.466596	0.248812	2.34343	1.88561	3.83439	4.26592		Glaucoma	19.1025	21.7079	2.6465	2.32664	4.33028	5.26369
N05AH	Diazepines, oxazepines, thiazepines and oxepines	0.359715	0.812039	2.32816	2.61528	3.80941	5.91669		Cataract and other lens diseases	42.7324	50.2555	2.50088	1.98058	4.09202	4.48077
A12AA	Calcium	0.262368	0.182018	2.29405	2.16686	3.75359	4.90221		Peripheral neuropathy	13.2551	15.9556	2.47316	2.00818	4.04665	4.54322
N03AX	Other antiepileptics	0.923857	1.14607	2.2524	2.04651	3.68545	4.62994		Chronic liver diseases	6.03414	5.41954	2.44378	2.26969	3.99859	5.13485
N06DX	Other anti-dementia drugs	0.331511	0.125327	2.2068	2.18052	3.61083	4.9331		Venous and lymphatic diseases	33.1044	36.6116	2.38936	2.03084	3.90954	4.59447
N07CA	Antivertigo preparations	0.710361	0.735797	2.20117	2.01266	3.60162	4.55334		Thyroid diseases	22.4763	26.652	2.32938	2.07441	3.81141	4.69304
B03AB	Iron trivalent, oral preparations	0.197493	0.255348	2.05254	1.96003	3.35843	4.43429		Other musculoskeletal and joint diseases	30.0573	34.7516	2.20824	1.88518	3.61319	4.26494
G04BD	Drugs for urinary frequency and incontinence	0.515669	0.561208	2.04262	1.78737	3.34219	4.04366		Other neurological diseases	6.87425	9.47231	2.20773	1.9914	3.61235	4.50524
N06DA	Anticholinesterases	0.389052	0.444438	2.01714	2.0266	3.30051	4.58488		Dementia	14.2086	16.8707	2.19949	2.24372	3.59887	5.07608
N05AX	Other antipsychotics	0.189225	0.266877	1.98759	2.18359	3.25216	4.94005		Cardiac valve diseases	11.7882	14.8146	2.07396	1.89478	3.39347	4.28667
D01AE	Other antifungals for topical use	0.215829	0.272225	1.95121	1.84717	3.19262	4.17894		Osteoarthritis and other degenerative joint diseases	60.9081	66.2705	1.85602	1.64522	3.03687	3.72207
S01EC	Carbonic anhydrase inhibitors	0.246099	0.290171	1.94915	1.83007	3.18926	4.14028		Anemia	31.9309	36.0827	1.74657	1.57668	2.85779	3.567
