# Supplementary material for: Multimorbidity patterns, polypharmacy and their association with liver and kidney abnormalities in people over 65 years of age: a longitudinal study
Source: BMC Geriatr. 2020 Jun 12;20:206. doi: 10.1186/s12877-020-01580-1 (PMC7291454; doi:10.1186/s12877-020-01580-1)
Supplement: Supplementary file 3 — Additional file 3. Evolution of kidney function during follow up by clusters. [file 12877_2020_1580_MOESM3_ESM.xlsx]

## Sheet: ALL
Variables	2012	2013	2014	2015	2016
Number of active people	916,619	874,860	833,870	787,886	743,827
Number of people with eFG values (%)	476,285 (51.96)	497,953 (56.92)	452,940 (54.32)	482,248 (61.21)	485,163 (65.23)
Mean number of eFG values (SD)	1.34 (0.76)	1.36 (0.81)	1.52 (1.19)	1.56 (1.35)	1.53 (1.25)
Number of people with altered eFG values (%)	123,913 (26.02)	134,775 (27.07)	133,726 (29.52)	157,293 (32.62)	157,194 (32.40)
Mean number of altered eFG values (SD)	0.36 (0.73)	0.38 (0.77)	0.46 (0.96)	0.52 (1.08)	0.52 (1.07)

## Sheet: CLUSTER
		2012				2013				2014				2015				2016
Clusters	Number of people in cluster	Number of people with eFG values (%)	Mean number of eFG values (SD)	Number of people with altered eFG values (%)	Mean number of altered eFG values (SD)	Number of people with eFG values (%)2	Mean number of eFG values (SD)3	Number of people with altered eFG values (%)4	Mean number of altered eFG values (SD)5	Number of people with eFG values (%)6	Mean number of eFG values (SD)7	Number of people with altered eFG values (%)8	Mean number of altered eFG values (SD)9	Number of people with eFG values (%)10	Mean number of eFG values (SD)11	Number of people with altered eFG values (%)12	Mean number of altered eFG values (SD)13	Number of people with eFG values (%)14	Mean number of eFG values (SD)15	Number of people with altered eFG values (%)16	Mean number of altered eFG values (SD)17
Non-Specific	384,787	166,872 (43.37)	1.24 (0.69)	26,708 (16.01)	0.20 (0.53)	179,822 (48.85)	1.26 (0.75)	31,651 (17.60)	0.23 (0.59)	166,691 (47.25)	1.42 (1.12)	34,537 (20.72)	0.30 (0.77)	181,300 (53.93)	1.44 (1.22)	43,568 (24.03)	0.35 (0.84)	187,833 (58.62)	1.42 (1.15)	45,833 (24.40)	0.36 (0.86)
Eye Impairment and Mental	177,087	105,534 (59.59)	1.33 (0.67)	27,502 (26.06)	0.34 (0.67)	111,977 (64.32)	1.35 (0.72)	30,993 (27.68)	0.37 (0.71)	103,652 (60.87)	1.51 (1.10)	31,486 (30.38)	0.45 (0.90)	111,576 (67.50)	1.54 (1.25)	37,460 (33.57)	0.51 (1.02)	113,838 (71.23)	1.52 (1.15)	38,337 (33.68)	0.52 (1.00)
Minority Metabolic Autoimmune-Inflammatory	72,190	40,006 (55.42)	1.49 (0.98)	16,231 (40.57)	0.60 (0.94)	40,958 (59.23)	1.50 (1.03)	16,714 (40.81)	0.62 (0.98)	37,498 (56.78)	1.70 (1.46)	15,887 (42.37)	0.73 (1.23)	40,105 (64.29)	1.75 (1.64)	18,357 (45.77)	0.80 (1.37)	39,971 (68.00)	1.69 (1.47)	18,151 (45.41)	0.80 (1.34)
Cardio-Circulatory and Renal	60,192	36,291 (60.29)	1.49 (0.89)	20,218 (55.71)	0.83 (1.01)	34,784 (64.85)	1.54 (0.98)	19,823 (56.99)	0.89 (1.09)	29,578 (62.21)	1.70 (1.31)	17,502 (59.17)	1.02 (1.32)	28,557 (69.66)	1.80 (1.51)	17,890 (62.65)	1.13 (1.47)	25,540 (72.64)	1.77 (1.52)	15,759 (61.70)	1.11 (1.51)
Cardio-Circulatory, Mental, Respiratory and Genitourinary	54,324	32,587 (59.99)	1.46 (0.86)	10,189 (31.27)	0.46 (0.85)	32,583 (64.72)	1.47 (0.93)	10,688 (32.80)	0.49 (0.90)	28,137 (61.04)	1.66 (1.38)	10,231 (36.36)	0.62 (1.20)	28,679 (69.20)	1.78 (1.70)	11,702 (40.80)	0.75 (1.43)	26,833 (72.66)	1.74 (1.48)	11,331 (42.23)	0.77 (1.36)
Nervous, Digestive and Circulatory	42,422	22,805 (53.76)	1.34 (0.72)	6,610 (28.98)	0.39 (0.72)	22,033 (57.62)	1.35 (0.75)	6,591 (29.91)	0.41 (0.77)	18,632 (54.25)	1.50 (1.07)	5,993 (32.17)	0.48 (0.93)	18,644 (61.66)	1.53 (1.24)	6,641 (35.62)	0.55 (1.11)	17,401 (65.16)	1.49 (1.13)	6,084 (34.96)	0.53 (1.03)
Respiratory and Ear	41,644	23,337 (56.04)	1.31 (0.68)	5,543 (23.75)	0.32 (0.67)	24,456 (60.91)	1.35 (0.74)	6,153 (25.16)	0.34 (0.70)	22,131 (57.41)	1.50 (1.14)	6,085 (27.50)	0.42 (0.92)	23,554 (64.10)	1.55 (1.31)	7,265 (30.84)	0.48 (0.98)	23,757 (68.07)	1.52 (1.15)	7,323 (30.82)	0.49 (1.02)
Digestive	35,692	18,537 (51.94)	1.48 (1.01)	4,852 (26.17)	0.39 (0.83)	18,696 (56.31)	1.48 (1.00)	5,099 (27.27)	0.41 (0.84)	16,591 (53.53)	1.66 (1.44)	4,979 (30.01)	0.50 (1.06)	17,695 (61.80)	1.82 (1.82)	5,808 (32.82)	0.59 (1.29)	17,477 (66.05)	1.83 (1.68)	5,775 (33.04)	0.61 (1.30)
Nervous, Musculoskeletal and minor	33,283	20,943 (62.92)	1.31 (0.61)	3,362 (16.05)	0.21 (0.53)	22,687 (68.41)	1.34 (0.71)	4,059 (17.89)	0.24 (0.59)	21,151 (64.36)	1.46 (0.91)	4,204 (19.88)	0.28 (0.71)	22,636 (69.86)	1.50 (1.00)	5,233 (23.12)	0.34 (0.78)	23,218 (73.04)	1.49 (1.03)	5,384 (23.19)	0.35 (0.81)
Multisystem Pattern	14,998	9,373 (62.49)	1.43 (0.81)	2,698 (28.78)	0.40 (0.75)	9,957 (67.31)	1.43 (0.81)	3,004 (30.17)	0.42 (0.75)	8,879 (61.90)	1.61 (1.27)	2,822 (31.78)	0.50 (0.98)	9,502 (70.12)	1.65 (1.33)	3,369 (35.46)	0.56 (1.03)	9,295 (72.45)	1.63 (1.29)	3,217 (34.61)	0.56 (1.04)
