# Supplementary material for: Multimorbidity patterns, polypharmacy and their association with liver and kidney abnormalities in people over 65 years of age: a longitudinal study
Source: BMC Geriatr. 2020 Jun 12;20:206. doi: 10.1186/s12877-020-01580-1 (PMC7291454; doi:10.1186/s12877-020-01580-1)
Supplement: Supplementary file 4 — Additional file 4. Evolution of liver function during follow up by clusters. [file 12877_2020_1580_MOESM4_ESM.xlsx]

## Sheet: ALL
Variables	2012	2013	2014	2015	2016
Number of active people	916,619	874,860	833,870	787,886	743,827
Number of people with liver function values (%)	533,277 (58.18)	521,802 (59.64)	512,040 (61.41)	509,182 (64.63)	492,063 (66.15)
Mean number of liver function values (SD)	2.69 (2.16)	2.67 (2.20)	2.72 (2.30)	2.97 (2.78)	3.00 (3.00)
Number of people with altered liver function values (%)	41,665 (7.81)	39,922 (7.65)	39,639 (7.74)	41,680 (8.19)	41,179 (8.37)
Mean number of altered liver function values (SD)	0.11 (0.50)	0.11 (0.51)	0.11 (0.50)	0.13 (0.59)	0.14 (0.65)

## Sheet: CLUSTER
		2012				2013				2014				2015				2016
Clusters	Number of people in cluster	Number of people with liver function values (%)	Mean number of liver function values (SD)	Number of people with altered liver function values (%)	Mean number of altered liver function values (SD)	Number of people with liver function values (%)2	Mean number of liver function values (SD)3	Number of people with altered liver function values (%)4	Mean number of altered liver function values (SD)5	Number of people with liver function values (%)6	Mean number of liver function values (SD)7	Number of people with altered liver function values (%)8	Mean number of altered liver function values (SD)9	Number of people with liver function values (%)10	Mean number of liver function values (SD)11	Number of people with altered liver function values (%)12	Mean number of altered liver function values (SD)13	Number of people with liver function values (%)14	Mean number of liver function values (SD)15	Number of people with altered liver function values (%)16	Mean number of altered liver function values (SD)17
Non-Specific	384,787	192,906 (50.13)	2.47 (1.98)	11,270 (5.84)	0.08 (0.42)	194,610 (52.87)	2.47 (2.07)	11,587 (5.95)	0.08 (0.46)	195,073 (55.29)	2.53 (2.19)	11,859 (6.08)	0.09 (0.46)	197,567 (58.76)	2.74 (2.59)	12,873 (6.52)	0.10 (0.51)	194,829 (60.80)	2.78 (2.88)	13,188 (6.77)	0.11 (0.60)
Eye Impairment and Mental	177,087	114,515 (64.67)	2.60 (1.92)	6,926 (6.05)	0.08 (0.41)	113,632 (65.27)	2.59 (1.96)	6,792 (5.98)	0.08 (0.43)	113,485 (66.65)	2.67 (2.15)	7,167 (6.32)	0.09 (0.44)	114,841 (69.48)	2.89 (2.56)	7,884 (6.87)	0.10 (0.54)	112,753 (70.55)	2.93 (2.82)	7,994 (7.09)	0.11 (0.56)
Minority Metabolic Autoimmune-Inflammatory	72,190	44,863 (62.15)	3.13 (2.76)	4,083 (9.10)	0.14 (0.58)	42,903 (62.05)	3.07 (2.76)	3,748 (8.74)	0.13 (0.59)	42,047 (63.67)	3.08 (2.77)	3,774 (8.98)	0.13 (0.56)	42,039 (67.39)	3.41 (3.34)	3,932 (9.35)	0.15 (0.65)	40,312 (68.58)	3.48 (3.61)	4,007 (9.94)	0.17 (0.76)
Cardio-Circulatory and Renal	60,192	39,295 (65.28)	2.97 (2.37)	4,763 (12.12)	0.18 (0.59)	35,314 (65.84)	2.95 (2.42)	4,364 (12.36)	0.19 (0.64)	31,881 (67.06)	2.99 (2.47)	4,001 (12.55)	0.18 (0.63)	28,483 (69.48)	3.32 (2.99)	3,831 (13.45)	0.22 (0.75)	24,836 (70.64)	3.30 (3.12)	3,480 (14.01)	0.23 (0.73)
Cardio-Circulatory, Mental, Respiratory and Genitourinary	54,324	35,853 (66.00)	2.87 (2.30)	3,622 (10.10)	0.15 (0.56)	33,348 (66.24)	2.86 (2.41)	3,378 (10.13)	0.15 (0.61)	30,879 (66.98)	2.89 (2.39)	3,251 (10.53)	0.15 (0.55)	29,200 (70.45)	3.26 (3.16)	3,239 (11.09)	0.18 (0.67)	26,654 (72.17)	3.33 (3.22)	3,102 (11.64)	0.19 (0.76)
Nervous, Digestive and Circulatory	42,422	25,359 (59.78)	2.69 (2.05)	1,858 (7.33)	0.10 (0.45)	23,062 (60.31)	2.64 (2.05)	1,615 (7.00)	0.10 (0.45)	21,155 (61.60)	2.65 (2.07)	1,458 (6.89)	0.10 (0.45)	19,547 (64.64)	2.85 (2.58)	1,480 (7.57)	0.11 (0.57)	17,490 (65.49)	2.83 (2.50)	1,407 (8.04)	0.12 (0.57)
Respiratory and Ear	41,644	25,812 (61.98)	2.60 (1.90)	1,516 (5.87)	0.08 (0.39)	25,376 (63.20)	2.60 (2.00)	1,575 (6.21)	0.09 (0.43)	24,791 (64.32)	2.67 (2.20)	1,541 (6.22)	0.09 (0.42)	24,700 (67.22)	2.92 (2.63)	1,714 (6.94)	0.10 (0.50)	24,053 (68.92)	2.94 (2.73)	1,685 (7.01)	0.11 (0.54)
Digestive	35,692	21,701 (60.80)	3.60 (3.00)	5,667 (26.11)	0.43 (1.02)	20,274 (61.06)	3.45 (2.86)	4,882 (24.08)	0.39 (0.92)	19,563 (63.12)	3.50 (2.86)	4,600 (23.51)	0.37 (0.89)	19,313 (67.45)	4.07 (3.85)	4,605 (23.84)	0.42 (1.03)	18,274 (69.07)	4.18 (4.14)	4,045 (22.14)	0.41 (1.12)
Nervous, Musculoskeletal and minor	33,283	22,735 (68.31)	2.58 (1.77)	1,178 (5.18)	0.07 (0.36)	23,039 (69.47)	2.56 (1.90)	1,196 (5.19)	0.07 (0.35)	23,163 (70.48)	2.60 (2.02)	1,165 (5.03)	0.07 (0.34)	23,682 (73.09)	2.80 (2.23)	1,303 (5.50)	0.08 (0.43)	23,549 (74.08)	2.87 (2.42)	1,456 (6.18)	0.09 (0.46)
Multisystem Pattern	14,998	10,238 (68.26)	2.95 (2.18)	782 (7.64)	0.11 (0.48)	10,244 (69.25)	2.92 (2.26)	785 (7.66)	0.11 (0.48)	10,003 (69.73)	2.99 (2.41)	823 (8.23)	0.12 (0.51)	9,810 (72.39)	3.23 (2.80)	819 (8.35)	0.13 (0.51)	9,313 (72.59)	3.28 (3.14)	815 (8.75)	0.15 (0.66)
